# Supplementary material for: Morphological variations in a widely distributed Eastern Asian passerine cannot be consistently explained by ecogeographic rules
Source: Ecol Evol. 2021 Oct 12;11(21):15249–60. doi: 10.1002/ece3.8208 (PMC8571641; doi:10.1002/ece3.8208)
Supplement: Supplementary file 2 — Table S1 [file ECE3-11-15249-s001.xlsx]

## Sheet: morphometric
longitude	latitude	sex	mean_beakC	culmen_sd	mean_beak_volume	beak_volume_sd	mean_tarsus	tarsus_sd	mean_wing	wing_sd	mean_ind_beakC	ind_culmen_sd	mean_ind_volume	ind_beak_volume_sd	mean_ind_tarsus	ind_tarsus_sd	n
103.687	22.9211	female	8.07	NA	10.4458	NA	19.49	NA	41.68	NA	-0.391491	NA	-9.86556	NA	-0.529721	NA	1
103.718	22.9248	female	8.08	NA	11.9573	NA	20.16	NA	42.42	NA	-0.366776	NA	-5.23888	NA	0.113528	NA	1
104.005	31.143	female	7.64	NA	10.5463	NA	19.46	NA	42.86	NA	-0.798026	NA	-9.41699	NA	-0.602378	NA	1
105.86	24.1881	male	8.38	NA	15.3125	NA	19.71	NA	45.2	NA	-0.0114951	NA	5.17364	NA	-0.436969	NA	1
106.552	29.563	male	7.98	NA	13.9375	NA	21.26	NA	49.62	NA	-0.323603	NA	1.60008	NA	0.953247	NA	1
106.921	33.6178	male	8.455	0.572756	13.2441	1.1177	20.23	1.30108	45.62	0.820244	0.0718567	0.556446	-0.979302	3.45543	0.0678475	1.33073	2
106.931	30.3346	female	7.94	0.537401	12.5763	2.16811	20.055	1.68999	45.89	3.33754	-0.437774	0.471034	-2.94892	6.08794	-0.116913	1.81064	2
107.433	32.9201	male	8.2	NA	11.5407	NA	19.83	NA	44.12	NA	-0.212971	NA	-6.27654	NA	-0.277927	NA	1
107.433	32.9201	female	7.66	NA	11.1	NA	19.47	NA	40.85	NA	-0.817995	NA	-8.00653	NA	-0.519716	NA	1
107.546	33.2229	male	9.25	NA	13.4192	NA	20.01	NA	50.15	NA	0.956936	NA	0.111346	NA	-0.315913	NA	1
107.546	33.2229	female	9.03	NA	11.2954	NA	19.71	NA	43.9	NA	0.612654	NA	-7.03984	NA	-0.389974	NA	1
107.722	32.3877	male	8.92333	0.33828	13.3668	2.43408	20.5233	0.308599	43.6267	2.29803	0.500552	0.383976	-0.859821	7.27596	0.43324	0.225718	3
107.753	32.6434	male	8.54	NA	11.47	NA	19.25	NA	40.14	NA	0.0478862	NA	-6.98502	NA	-0.71405	NA	1
107.895	32.5367	male	8.57	NA	15.576	NA	20.32	NA	46.9	NA	0.21231	NA	6.17616	NA	0.111575	NA	1
107.991	33.5245	male	8.24333	0.271539	13.3795	0.665066	20.3267	0.198578	45.7633	2.89845	-0.13696	0.322449	-0.555115	2.35136	0.159333	0.249195	3
107.991	33.5245	female	8.1	NA	11.4987	NA	20.57	NA	45.19	NA	-0.291694	NA	-6.26891	NA	0.423392	NA	1
108.035	32.0816	male	8.39	NA	11.7083	NA	19.73	NA	42.57	NA	-0.0537929	NA	-5.96698	NA	-0.321895	NA	1
108.106	33.0122	male	8.53	NA	15.1841	NA	20.67	NA	45.58	NA	0.146061	NA	4.83594	NA	0.509294	NA	1
108.185	32.1027	female	7.59	NA	9.63722	NA	19.86	NA	38.9	NA	-0.926771	NA	-12.6382	NA	-0.0592235	NA	1
108.222	34.1633	male	8.27	NA	12.7415	NA	20.03	NA	47.23	NA	-0.0811283	NA	-2.28595	NA	-0.190354	NA	1
108.261	26.396	female	8.07333	0.105987	13.5012	0.898671	20.6	0.164621	44.5867	3.27245	-0.330358	0.150522	-0.336913	2.45317	0.475203	0.108122	3
108.522	25.9319	female	8.22	0.268701	13.2632	1.29873	19.35	1.00409	43.195	3.99515	-0.211365	0.189256	-1.22436	3.39775	-0.724488	0.859666	2
108.563	27.7838	female	8.56	NA	11.5653	NA	19.84	NA	47.83	NA	0.220803	NA	-5.7398	NA	-0.402044	NA	1
109.653	30.0329	male	8.7	NA	11.6624	NA	20.57	NA	45.66	NA	0.317652	NA	-5.71924	NA	0.406402	NA	1
109.721	26.8728	male	8.17	NA	10.4154	NA	19.84	NA	47.26	NA	-0.180532	NA	-9.2608	NA	-0.381439	NA	1
109.743	28.3231	male	8.30429	0.214232	12.5396	1.73658	20.41	0.269382	44.7457	1.26629	-0.0962429	0.229459	-3.20185	5.23161	0.279453	0.250818	7
109.743	28.3231	female	8.2975	0.384133	12.7237	1.74635	20.4675	0.241851	45.615	0.988248	-0.0857427	0.40022	-2.5411	5.32995	0.305528	0.217624	4
110.095	29.7817	male	8.46	NA	11.0126	NA	21.3	NA	46.55	NA	0.0953498	NA	-7.5576	NA	1.10423	NA	1
110.448	34.867	male	8.39	NA	13.6766	NA	19.42	NA	42.22	NA	-0.0607527	NA	-0.105877	NA	-0.619242	NA	1
110.632	26.7266	male	8.41333	0.191398	13.3548	1.16627	20.9233	0.987438	46.0533	3.90513	0.0388069	0.268701	-0.592916	3.67594	0.745516	0.849426	3
110.632	26.7266	female	7.885	0.0212132	12.2655	0.162758	20.165	0.0494975	46.14	0.0989949	-0.487803	0.0231817	-3.85003	0.475924	-0.0159506	0.0459188	2
111.327	27.7265	male	8.37	NA	12.7579	NA	19.54	NA	45.37	NA	-0.0181146	NA	-2.4689	NA	-0.613115	NA	1
111.327	27.7265	female	7.87	0.112694	12.923	0.881506	19.6067	0.332014	43.89	0.968143	-0.547545	0.096922	-2.15834	2.54068	-0.492946	0.330513	3
111.698	29.0317	male	8.22	NA	15.8436	NA	21.5	NA	45.15	NA	-0.172489	NA	6.7607	NA	1.35484	NA	1
111.698	29.0317	female	8	0.0848528	11.8174	1.41761	20.18	0.240416	45.4	1.52735	-0.387518	0.115224	-5.28683	4.44339	0.0258006	0.29563	2
111.719	35.7384	male	8.85	NA	12.75	NA	20.01	NA	46.93	NA	0.492906	NA	-2.29802	NA	-0.199509	NA	1
111.757	29.2044	male	8.24	NA	13.875	NA	20.32	NA	50.99	NA	-0.0363602	NA	1.58351	NA	-0.0362787	NA	1
112.02	35.3006	female	7.83	NA	10.2187	NA	19.27	NA	43.22	NA	-0.600868	NA	-10.3547	NA	-0.805392	NA	1
112.187	35.6903	male	7.71	NA	9.64737	NA	19.44	NA	44.74	NA	-0.690642	NA	-11.8791	NA	-0.69034	NA	1
112.8	25.385	male	8.15	NA	12.3838	NA	20.34	NA	42.7	NA	-0.291208	NA	-3.92449	NA	0.283406	NA	1
112.868	27.2304	male	7.88	NA	11.2816	NA	19.81	NA	47.58	NA	-0.464168	NA	-6.62199	NA	-0.423007	NA	1
112.868	27.2304	female	7.89	NA	11.5867	NA	19.93	NA	48.02	NA	-0.445419	NA	-5.65197	NA	-0.318913	NA	1
113.236	25.9762	female	7.82	0.169706	12.5962	1.49857	19.65	0.721249	44.405	1.56271	-0.587304	0.138631	-3.07432	4.69066	-0.46823	0.664757	2
113.497	27.6461	male	8.21	0.36	13.1599	0.511186	20.245	0.402865	47.24	3.38817	-0.140929	0.384763	-1.02979	1.1957	0.0242843	0.289055	4
113.497	27.6461	female	7.8	0.777817	11.329	0.166306	20.28	1.10309	42.545	1.59099	-0.64429	0.74618	-7.10818	0.300426	0.229009	1.04557	2
114.316	30.5539	male	8.205	0.459619	10.8307	1.30012	20.145	0.516188	47.62	1.38593	-0.138373	0.43206	-7.96991	4.07328	-0.0894528	0.466086	2
114.316	30.5539	female	8.24	NA	12.045	NA	20.71	NA	44.69	NA	-0.161636	NA	-4.69244	NA	0.581467	NA	1
114.626	38.2216	male	8.44467	0.307243	14.3452	1.63308	19.8493	0.555035	48.7833	2.10407	0.124427	0.309019	2.71892	4.92207	-0.427174	0.525251	15
114.626	38.2216	female	8.22583	0.356178	13.174	1.09755	20.23	0.688622	48.7367	2.2228	-0.0953347	0.368099	-0.800684	3.373	-0.0448204	0.679543	12
114.701	27.7086	male	8.07	NA	12.4865	NA	19.17	NA	43.61	NA	-0.353112	NA	-3.50265	NA	-0.919491	NA	1
116.324	40.0011	male	8.34	NA	14.1873	NA	20.49	NA	50.95	NA	0.0628444	NA	2.51548	NA	0.135167	NA	1
116.324	40.0011	female	8.59	NA	13.2218	NA	20.47	NA	49.02	NA	0.274466	NA	-0.622023	NA	0.184937	NA	1
116.408	39.8983	male	8.89	NA	18.1192	NA	20.78	NA	48.28	NA	0.559751	NA	13.978	NA	0.521688	NA	1
116.408	39.8983	female	8.6375	0.234147	13.4817	1.57112	19.7375	0.733684	42.9225	2.44291	0.200717	0.254146	-0.603009	4.98523	-0.327137	0.716101	4
116.733	39.9495	male	8.68	0.0565685	15.5231	0.698152	21.915	0.431335	48.835	3.76888	0.360787	0.131513	6.2589	1.62425	1.63662	0.29509	2
116.733	39.9495	female	8.05	NA	13.0272	NA	21.16	NA	47.04	NA	-0.304906	NA	-1.45281	NA	0.946514	NA	1
117.483	40.614	male	8.68	0.328329	13.832	1.36106	20.46	0.246035	49.525	3.87403	0.374508	0.340508	1.27162	4.01943	0.156681	0.235312	4
117.483	40.614	female	8.03	0.27074	13.0077	0.759188	19.6867	0.490951	47.8667	2.30596	-0.308468	0.315835	-1.40792	2.53829	-0.556703	0.45857	3
117.56	40.3277	male	7.98	NA	9.64055	NA	19.38	NA	40.4	NA	-0.506944	NA	-12.441	NA	-0.593449	NA	1
117.644	40.1868	male	8.284	0.441679	13.5756	1.20259	20.69	0.620363	49.168	2.20394	-0.0285909	0.452926	0.457912	3.81422	0.399587	0.610263	5
117.644	40.1868	female	8.09167	0.28003	12.8089	1.14925	19.9	0.572049	49.185	1.00624	-0.220586	0.287702	-1.83986	3.46346	-0.391028	0.570765	6
117.649	40.1855	male	8.96	NA	15.2867	NA	20.61	NA	49.43	NA	0.652619	NA	5.62385	NA	0.310115	NA	1
118.07	27.691	male	8.465	0.0777817	13.9996	0.789001	19.62	0.212132	47.79	4.58205	0.125007	0.0133329	1.55804	1.79534	-0.620598	0.377774	2
118.07	27.691	female	7.71	NA	12.8278	NA	20.3	NA	43.7	NA	-0.711323	NA	-2.46758	NA	0.207256	NA	1
118.797	32.0603	female	8.12	NA	12.9375	NA	19.33	NA	48.24	NA	-0.211044	NA	-1.57209	NA	-0.926866	NA	1
119.398	26.0889	male	8.43	NA	12.9677	NA	19.86	NA	45.21	NA	0.0387038	NA	-1.85946	NA	-0.287331	NA	1
121.436	29.3777	male	8.35	NA	14.4514	NA	19.49	NA	43.36	NA	-0.0780837	NA	2.36093	NA	-0.590453	NA	1
121.44	31.1925	male	8.255	0.33234	12.6763	0.185	20.755	0.940452	45.985	2.38295	-0.120885	0.379725	-2.63699	0.257702	0.579653	0.854308	2
121.44	31.1925	female	8.4	NA	15.9403	NA	20.83	NA	45.27	NA	0.00989689	NA	7.0659	NA	0.6805	NA	1
121.474	31.2304	male	7.7875	0.363169	12.3471	1.04008	20.08	0.39598	49.1725	2.20406	-0.525001	0.386372	-3.22689	2.89494	-0.210576	0.402374	4
121.474	31.2304	female	7.945	0.43852	12.6859	1.11931	19.9225	0.55566	47.0025	1.02753	-0.410652	0.426703	-2.48123	3.44311	-0.28963	0.548472	4
121.963	41.0878	male	8.89	NA	13.3057	NA	19.55	NA	43.98	NA	0.474245	NA	-0.998943	NA	-0.552866	NA	1
121.963	41.0878	female	8.4	NA	12.0897	NA	19.08	NA	42.4	NA	-0.0471734	NA	-4.84397	NA	-0.965749	NA	1
126.168	39.3539	male	8.81	NA	15.4609	NA	20	NA	50.74	NA	0.528668	NA	6.3099	NA	-0.347241	NA	1
126.168	39.3539	female	7.81	NA	12.4322	NA	19.35	NA	44.5	NA	-0.595415	NA	-3.5546	NA	-0.771664	NA	1
126.616	35.9259	male	8.33	NA	14.0341	NA	20.97	NA	43.4	NA	-0.0972883	NA	1.114	NA	0.888101	NA	1
126.616	35.9259	female	8.29	0.445309	13.1615	1.27115	20.15	0.560268	44.7567	0.574224	-0.110311	0.455672	-1.33467	3.8451	0.0190571	0.566151	3
126.792	37.507	female	8.22	NA	12.1923	NA	20.4	NA	45.58	NA	-0.163939	NA	-4.13944	NA	0.239294	NA	1
126.86	37.46	male	8.22333	0.477528	13.3517	2.24238	19.9733	0.601193	45.2633	0.573614	-0.166902	0.480302	-0.700818	6.68821	-0.175926	0.594549	3
126.86	37.46	female	8.388	0.40764	14.0446	1.05302	20.49	0.756042	44.512	0.937801	-0.017176	0.41282	1.28402	3.08591	0.367902	0.727306	5
126.99	37.5487	male	8.66	NA	16.9198	NA	19.55	NA	41.81	NA	0.201094	NA	9.57267	NA	-0.47442	NA	1
126.99	37.5487	female	8.58	0.0424264	13.9701	0.188048	20.01	0.66468	40.52	1.40007	0.0954426	0.070267	0.562617	0.738817	0.0322132	0.715293	2
127.151	42.1938	male	9.29333	0.128582	16.7345	1.70776	20.4	0.245153	44.5333	1.53266	0.888582	0.107024	9.35644	5.31325	0.277131	0.263319	3
127.151	42.1938	female	8.82	0.364966	16.4087	0.232003	19.8467	0.26727	41.3233	0.723901	0.351417	0.354171	7.97873	0.608196	-0.160161	0.268324	3
127.447	37.8305	male	8.56	0.169706	13.1804	0.155877	20.41	0.438406	44.74	0.141421	0.159358	0.172518	-1.28019	0.485276	0.27966	0.443519	2
127.447	37.8305	female	8.566	0.391254	14.6093	1.84786	20.542	0.417935	47.034	3.53786	0.210974	0.391152	3.29297	5.5542	0.328731	0.436015	5
129.017	35.164	female	8.34	0.240416	13.3059	1.0327	19.265	0.360624	44.135	0.940452	-0.0726727	0.259117	-0.979167	3.21542	-0.84347	0.326627	2
129.363	42.544	male	9.055	0.3937	16.4286	0.952196	20.3788	0.652696	42.1412	2.3052	0.602681	0.404832	8.14039	2.94979	0.342355	0.650067	8
129.363	42.544	female	8.95846	0.334062	16.1582	1.14059	20.3162	0.465341	42.0362	2.47204	0.504053	0.320754	7.31604	3.39449	0.283558	0.501521	13

## Sheet: coloration
longitude	latitude	sex	Hue_mean	Hue_sd	Brightness_mean	Brightness_sd	Chroma_mean	Chroma_sd	n
102.488	30.2875	female	0.0355031	NA	8.06827	NA	0.462877	NA	1
102.608	25.057	female	0.044918	NA	7.04623	NA	0.519332	NA	1
102.815	30.3681	male	0.0359131	NA	6.58291	NA	0.475058	NA	1
102.903	29.2162	male	0.0496727	0.0025935	6.9286	0.871605	0.537493	0.0335335	8
102.903	29.2162	female	0.0556458	0.00789214	7.40102	0.360935	0.547422	0.0370067	5
103.013	29.9805	female	0.0397327	0.000444012	6.86423	0.399002	0.484344	0.000103889	2
103.029	24.9857	female	0.0591442	NA	10.7618	NA	0.470181	NA	1
103.553	28.7345	female	0.0428685	NA	6.22967	NA	0.517671	NA	1
103.695	29.5862	male	0.0407755	NA	7.2028	NA	0.490904	NA	1
104.065	28.7369	female	0.0430471	NA	6.93342	NA	0.496075	NA	1
110.632	26.7266	male	0.0695494	NA	10.3921	NA	0.511523	NA	1
111.327	27.7265	female	0.0642333	NA	8.9159	NA	0.52475	NA	1
111.698	29.0317	male	0.0685223	NA	9.7151	NA	0.528207	NA	1
111.698	29.0317	female	0.06266	NA	9.65996	NA	0.501883	NA	1
113.497	27.6461	male	0.0577312	0.00115624	8.21105	0.752819	0.528257	0.0137875	4
113.497	27.6461	female	0.0632635	NA	8.99285	NA	0.530601	NA	1
114.316	30.5539	male	0.060236	0.000106773	8.34721	0.778662	0.535577	0.0133537	2
114.626	38.2216	female	0.0619751	NA	10.1115	NA	0.492732	NA	1
114.701	27.7086	male	0.0528519	NA	6.7806	NA	0.551311	NA	1
116.408	39.8983	male	0.0573562	NA	9.70958	NA	0.503926	NA	1
116.408	39.8983	female	0.0502536	0.00483664	7.8403	0.675378	0.506627	0.00353881	3
117.483	40.614	male	0.0456957	NA	6.09087	NA	0.543268	NA	1
117.483	40.614	female	0.0589142	NA	9.14996	NA	0.496854	NA	1
117.644	40.1868	male	0.0616267	NA	10.0954	NA	0.496489	NA	1
117.644	40.1868	female	0.0567007	0.00478705	8.12451	0.321938	0.519669	0.0121666	2
121.44	31.1925	male	0.0548813	NA	7.67261	NA	0.53642	NA	1
121.474	31.2304	male	0.0530095	0.00479565	8.29285	1.17422	0.504156	0.0163278	3
121.474	31.2304	female	0.0532671	0.00986064	7.92373	0.93658	0.516985	0.0167351	4
126.616	35.9259	male	0.0428101	NA	8.39054	NA	0.479063	NA	1
126.616	35.9259	female	0.0546594	NA	10.1593	NA	0.478548	NA	1
126.792	37.507	female	0.0648062	NA	11.3519	NA	0.488788	NA	1
126.86	37.46	male	0.0573198	0.00251986	10.9601	0.923064	0.474832	0.0244979	3
126.86	37.46	female	0.0602349	0.00324595	10.658	0.634536	0.487992	0.00730957	4
126.99	37.5487	female	0.0638078	0.00268154	10.7608	0.503766	0.492297	0.0131339	2
127.151	42.1938	male	0.0511828	0.00775648	9.09329	1.17662	0.485709	0.0222439	3
127.151	42.1938	female	0.0529321	0.00631873	10.3815	1.02066	0.463797	0.0272697	6
127.447	37.8305	male	0.0513861	0.00965671	8.81515	2.26122	0.499057	0.0204131	2
127.447	37.8305	female	0.0570629	0.00275528	9.65836	1.43084	0.496247	0.0197205	4
129.017	35.164	female	0.0611062	NA	9.77146	NA	0.521982	NA	1
129.363	42.544	male	0.0503201	0.00533413	8.5663	1.2445	0.486518	0.0183503	8
129.363	42.544	female	0.048851	0.00431764	8.84164	0.864103	0.468855	0.018862	13
